# Supplementary material for: An AI-Based Curling Game System for Winter Olympics
Source: Research (Wash D C). 2022 Oct 20;2022:9805054. doi: 10.34133/2022/9805054 (PMC9639444; doi:10.34133/2022/9805054)
Supplement: Supplementary Materials — Figure S1: the size of the curling ice tracks. Figure S2: positions and layouts of forty-two cameras. Figure S3: jurisdictional areas of forty-two cameras. Figure S4: actual monitor areas of 12 cameras in F2. Figure S5: actual monitor areas of 22 cameras in CW. Figure S6: actual monitor areas of 8 cameras in Truss. Figure S7: red curling stone and yellow curling stone in ice track. Figure S8: the examples of lens distortion correction. Figure S9: multicamera velocity analysis. Figure S10: motion analysis. Figure S11: motion analysis of curling games in real time. Figure S12: the management system. Table S1: LSTMM. Table S2: ablation experiments of the refine module. Table S3: runtime tests of single-camera detection process. Table S4: runtime tests of single-camera tracking process. Table S5: comparison of existing AI systems for sports and CurlingHunter. Movie S1: restoring the actual trajectory to the track so as to verify the accuracy of CurlingHunter. Movie S2: performance test of CurlingHunter. Movie S3: the broadcast live of CurlingHunter in 2022 Beijing Winter Olympics. Movie S4: the broadcast live of CurlingHunter in 2022 Beijing Winter Paralympics. Movie S5: motion analysis. [file 9805054.f1.zip]

Archive with 6 entries (6 files):
- 9805054.f1/S1 accuracy.mp4
- 9805054.f1/S2 test.mp4
- 9805054.f1/S3 live olympics.mp4
- 9805054.f1/S4 live paralympics.mp4
- 9805054.f1/S5 motion.mp4
- 9805054.f1/Supplementary Materials.docx
